# Supplementary material for: The cross-national applicability of lean implementation measures and hospital performance measures: a case study of Finland and the USA
Source: Int J Qual Health Care. 2021 Jun 24;33(3):mzab097. doi: 10.1093/intqhc/mzab097 (PMC8886912; doi:10.1093/intqhc/mzab097)
Supplement: mzab097_Supp [file mzab097_Supp.zip]

Archive with 2 entries (2 files):
- Supplementary table 1 R1.docx
- Supplementary table 2 R1.docx
